# Supplementary material for: Effectiveness of a Digital Health Application for the Treatment of Diabetes Type II—A Pilot Study
Source: J Clin Med. 2023 Sep 30;12(19):6317. doi: 10.3390/jcm12196317 (PMC10573202; doi:10.3390/jcm12196317)
Supplement: Supplementary file 1 [file jcm-12-06317-s001.zip]

Archive with 1 entries (1 files):
- jcm-2631955-supplementary.pdf
